# Supplementary material for: Discovery of cell-type specific DNA motif grammar in cis-regulatory elements using random Forest
Source: BMC Genomics. 2018 Jan 19;19(Suppl 1):929. doi: 10.1186/s12864-017-4340-z (PMC5780765; doi:10.1186/s12864-017-4340-z)
Supplement: Supplementary file 1 — Datasets used in this study. The ENCODE data we used in this study with the information of TFs, cell-lines, reference genome, peak caller information and the GEO Accession ID. (XLS 42 kb) [file 12864_2017_4340_MOESM1_ESM.xls]

## Sheet: Sheet1
Transcription Factor	Cell	Reference	Peak caller	GEO Accession
TCF7L2	HCT-116	hg19	PeakSeq1.0	GSM782123
TCF7L2	HEK293	hg19	PeakSeq1.0	GSM782124
TCF7L2	HeLa-S3	hg19	PeakSeq1.0	GSM816436
TCF7L2	HepG2	hg19	PeakSeq1.0	GSM782122
TCF7L2	MCF-7	hg19	PeakSeq1.0	GSM816438
TCF7L2	PANC-1	hg19	PeakSeq1.0	GSM816437
MAX	A549	hg19	PeakSeq1.0	GSM935298
MAX	GM12878	hg19	PeakSeq1.0	GSM935518
MAX	HeLa-S3	hg19	PeakSeq1.0	GSM935405
MAX	HepG2	hg19	PeakSeq1.0	GSM935406
MAX	K562	hg19	PeakSeq1.0	GSM935344
CEBPB	A549	hg19	PeakSeq1.0	GSM935630
CEBPB	HeLa-S3	hg19	PeakSeq1.0	GSM935553
CEBPB	HepG2	hg19	PeakSeq1.0	GSM935493
CEBPB	H1-hESC	hg19	PeakSeq1.0	GSM935295
CEBPB	IMR90	hg19	PeakSeq1.0	GSM935519
CEBPB	K562	hg19	PeakSeq1.0	GSM935499
CHD2	GM12878	hg19	PeakSeq1.0	GSM935378
CHD2	HeLa-S3	hg19	PeakSeq1.0	GSM935432
CHD2	HepG2	hg19	PeakSeq1.0	GSM935307
CHD2	H1-hESC	hg19	PeakSeq1.0	GSM935297
CHD2	K562	hg19	PeakSeq1.0	GSM935502
EP300	GM12878	hg19	PeakSeq1.0	GSM935294
EP300	HeLa-S3	hg19	PeakSeq1.0	GSM935500
EP300	HepG2	hg19	PeakSeq1.0	GSM935545
EP300	K562	hg19	PeakSeq1.0	GSM935401
EP300	SK-N-SH	hg19	PeakSeq1.0	GSM1003626
JUND	GM12878	hg19	PeakSeq1.0	GSM1003634
JUND	HepG2	hg19	PeakSeq1.0	GSM935649
JUND	H1-hESC	hg19	PeakSeq1.0	GSM935434
JUND	K562	hg19	PeakSeq1.0	GSM935569
JUND	SK-N-SH	hg19	PeakSeq1.0	GSM1003632
MXI1	GM12878	hg19	PeakSeq1.0	GSM935431
MXI1	HeLa-S3	hg19	PeakSeq1.0	GSM935498
MXI1	HepG2	hg19	PeakSeq1.0	GSM935437
MXI1	H1-hESC	hg19	PeakSeq1.0	GSM935293
MXI1	IMR90	hg19	PeakSeq1.0	GSM1003614
MXI1	K562	hg19	PeakSeq1.0	GSM935497
MXI1	SK-N-SH	hg19	PeakSeq1.0	GSM1003631
RAD21	A549	hg19	PeakSeq1.0	GSM935300
RAD21	HeLa-S3	hg19	PeakSeq1.0	GSM935571
RAD21	HepG2	hg19	PeakSeq1.0	GSM935647
RAD21	H1-hESC	hg19	PeakSeq1.0	GSM935379
RAD21	IMR90	hg19	PeakSeq1.0	GSM935624
RAD21	SK-N-SH	hg19	PeakSeq1.0	GSM1003628
